# Supplementary material for: Agreement of glomerular filtration rate estimation equations for chemotherapy dosing in cancer patients at a tertiary referral hospital in Sub-Saharan Africa
Source: PLoS One. 2025 Jun 12;20(6):e0325883. doi: 10.1371/journal.pone.0325883 (PMC12161572; doi:10.1371/journal.pone.0325883)
Supplement: S1 — (CSV) [file pone.0325883.s001.csv]

Age	Sex	Height	Weight	BSA	BMI	Medicalillness	DM	Hypertension	CKD	HIV	Asthma	Others	Diagnosis	Alkagent	Antimetabolite	AntitumorAB	TopoII	PlantAlkal	immunotherapy	Nephrotoxic	IntialCr	InitialCysC	CysC_Yes_No	PostCr	AKI	Ckroftgault	MDRD	MDRDef	CKDEPIScr_2009	CKDEPISCref_2009	CKDEPICysC_2009	CKDEPICombined_2009	CKDEPI2021	FASScr	FASScraf	FASCysC	FAScomb	FAScombaf	CG_MDRD_Diff	CG_MDRD_Mean	CG_MDRDef_Diff	CG_MDRDef_Mean	CG_CKDEPIScr_Diff	CG_CKDEPIScr_Mean	CG_CKDEPISCref_Diff	CG_CKDEPISCref_Mean	CG_CKDEPICysC_DIff	CG_CKDEPICysC_Mean	CG_CKDEPICombined_Diff
71	1	1.68	54	1.61	19.13	1	2	2	1	2	2		8	2	1	2	2	2	2	1	1.25		1	0.87	2	38.5	56.9	69	57.6	66.7			61.6	53.1	58				-18.4	47.7	-30.5	53.75	-19.1	48.05	-28.2	52.6		38.5
45	2	1.77	70	1.86	22.34	2	2	2	2	2	2		1	1	2	1	2	1	2	1	0.84		1	0.74	2	100.7	73.3	88.9	84.2	97.6			66.6	84.2	94.2				27.4	87	11.8	94.8	16.5	92.45	3.10000000000001	99.15		100.7
50	2	1.9	66	1.91	18.28	2	2	2	2	2	2		19	1	1	2	2	2	2	1	1.0	1.03	2	1.34	1	77.6	58.7	71.1	65.8	76.3	73	72	68.6	66.6	74.5	75.7	70.8	75.1	18.9	68.15	6.5	74.35	11.8	71.7	1.3	76.95	4.59999999999999	75.3	5.59999999999999
46	2	1.69	77	1.88	26.96	2	2	2	2	2	2		7	1	2	1	2	1	2	1	0.99	1.09	2	0.99	2	93.6	60.4	73.2	68.6	79.5	68	71	71.2	70.6	78.9	75.1	72.8	77	33.2	77	20.4	83.4	25	81.1	14.1	86.55	25.6	80.8	22.6
60	2	1.6	58	1.6	22.66	1	2	2	1	2	2		12	1	1	2	2	2	2	1	0.92	1.22	2	0.75	2	55	62.3	75.5	67.9	78.7	56	64	71.3	64.1	71.7	56.6	60.2	63.3	-7.3	58.65	-20.5	65.25	-12.9	61.45	-23.7	66.85	-1	55.5	-9
60	2	1.57	72	1.73	29.2	1	1	2	2	1	2		1	1	2	1	2	1	2	1	0.9		1	0.88	2	75.6	63.9	77.4	69.7	80.8			73.2	65.6	73.3				11.7	69.75	-1.80000000000001	76.5	5.89999999999999	72.65	-5.2	78.2		75.6
25	2	1.67	54	1.6	19.36	2	2	2	2	2	2		1	1	2	1	2	2	2	1	1.07	1.16	2	0.7	2	63.4	62.5	75.7	72.3	83.8	68	70	73.9	70.2	78.5	75.9	72.9	77.2	.899999999999999	62.95	-12.3	69.55	-8.9	67.85	-20.4	73.6	-4.6	65.7	-6.6
67	1	1.76	61	1.75	19.69	2	2	2	2	2	2		18	1	1	2	1	2	2	1	0.7		1	0.74	2	89.4	112.5	136.3	97.7	113.2			76.2	99.6	108.8				-23.1	100.95	-46.9	112.85	-8.3	93.55	-23.8	101.3		89.4
56	1	1.88	73	1.98	20.65	1	2	1	2	2	2		8	1	1	2	2	2	2	1	1.11	1.46	2	1.05	2	87.9	68.5	83.1	73.8	85.6	48	61	77.9	71.7	78.3	49.7	58.7	60.8	19.4	78.2	4.80000000000001	85.5	14.1	80.85	2.30000000000001	86.75	39.9	67.95	26.9
58	1	1.79	70	1.88	21.85	1	2	2	2	1	2		24	1	1	2	2	2	2	1	0.79	1.66	2	0.64	2	109.6	100.7	122.1	99	114.7	40	62	80.4	98.4	107.4	42.7	59.5	61.1	8.89999999999999	105.15	-12.5	115.85	10.6	104.3	-5.10000000000001	112.15	69.6	74.8	47.6
45	2	1.58	52	1.51	20.83	2	2	2	2	2	2		12	1	1	2	2	2	2	1	0.54		1	0.53	2	94.4	122.1	148	114.3	132.5			83	130.9	146.5				-27.7	108.25	-53.6	121.2	-19.9	104.35	-38.1	113.45		94.4
40	1	1.84	82	2.05	24.22	2	2	2	2	2	2		12	1	1	2	2	2	2	1	0.73		1	0.91	2	184.9	119	144.2	116	134.5			83.1	132.2	144.5				65.9	151.95	40.7	164.55	68.9	150.45	50.4	159.7		184.9
37	2	1.73	90	2.04	30.07	2	2	2	2	2	2		1	1	2	1	2	2	2	1	0.90	1.02	2	0.84	2	143.3	70.5	85.4	81.9	95	77	81	84.4	83.5	93.4	86.3	84.8	89.7	72.8	106.9	57.9	114.35	61.4	112.6	48.3	119.15	66.3	110.15	62.3
80	2	1.53	48	1.43	20.5	2	2	2	2	2	2		14	1	2	2	2	1	2	1	0.71	1.1	2	0.53	2	39.5	79.2	96	80.7	93.5	59	74	85.9	65.3	73	57.2	61	64.1	-39.7	59.35	-56.5	67.75	-41.2	60.1	-54	66.5	-19.5	49.25	-34.5
45	2	1.58	34	1.26	13.62	2	2	2	2	2	2		12	1	1	2	2	2	2	1	0.61	1.04	2	0.57	2	45.6	106.1	128.5	109.8	127.3	73	92	87.3	115.9	129.7	79.6	94.4	98.7	-60.5	75.85	-82.9	87.05	-64.2	77.7	-81.7	86.45	-27.4	59.3	-46.4
46	1	1.73	84	1.98	28.07	2	2	2	2	2	2		14	1	2	2	2	1	2	1	1.03	1.12	2	1.05	2	121.9	77.7	94.2	86.7	100.5	71	81	90.7	87.2	95.2	73.1	79.5	82.7	44.2	99.8	27.7	108.05	35.2	104.3	21.4	111.2	50.9	96.45	40.9
60	2	1.6	71	1.74	27.73	1	2	2	2	2	1		1	1	2	1	2	2	2	1	0.75	1.29	2	0.78	2	90	78.8	95.5	86.9	100.7	52	68	91.1	78.7	88	53.6	63.7	66	11.2	84.4	-5.5	92.75	3.09999999999999	88.45	-10.7	95.35	38	71	22
38	2	1.46	35	1.21	16.42	1	2	2	2	1	1		19	1	1	2	2	2	2	1	0.83	0.92	2	0.67	2	35.4	76.9	93.2	89.7	104	88	92	92.5	90.5	101.2	95.6	93	98.4	-41.5	56.15	-57.8	64.3	-54.3	62.55	-68.6	69.7	-52.6	61.7	-56.6
64	1	1.64	54	1.58	20.08	2	2	2	2	2	2		23	1	1	2	2	2	2	1	0.57		1	2.26	1	91.3	143.9	174.4	108.5	125.8			92.6	126.8	138.5				-52.6	117.6	-83.1	132.85	-17.2	99.9	-34.5	108.55		91.3
70	2	1.54	65	1.63	27.41	1	2	1	2	2	2		14	1	2	2	2	1	2	1	0.7	1.05	2	0.9	2	72.4	82.2	100.3	88.1	102.1	65	80	93	74.7	83.6	67.6	71	74.7	-9.8	77.3	-27.9	86.35	-15.7	80.25	-29.7	87.25	7.40000000000001	68.7	-7.59999999999999
71	2	1.61	58	1.61	22.38	2	2	2	2	2	2		18	1	1	2	1	2	2	1	0.64	1.23	2	0.84	2	68.5	91.5	110.9	90.1	104.4	53	72	94.4	80.7	90.3	57	66.8	69.9	-23	80	-42.4	89.7	-21.6	79.3	-35.9	86.45	15.5	60.75	-3.5
50	2	1.72	46	1.53	15.55	2	2	2	2	2	2		2	1	1	2	2	2	2	1	0.61		1	0.7	2	70.7	103.8	125.8	106	122.9			94.8	109.1	122.1				-33.1	87.25	-55.1	98.25	-35.3	88.35	-52.2	96.8		70.7
62	2	1.58	46	1.44	18.43	2	2	2	2	2	2		2	2	1	2	2	2	2	1	0.37		1	0.42	2	105.9	161.7	196	112	129.8			96.3	144	161				-55.8	133.8	-90.1	150.95	-6.09999999999999	108.95	-23.9	117.85		105.9
75	2	1.69	56	1.64	19.61	2	2	2	2	2	2		1	1	2	1	2	2	2	1	0.53	1.09	2	0.53	2	76.8	112.5	136.3	93.2	108	61	81	96.4	92.9	103.9	61.3	73.8	77.1	-35.7	94.65	-59.5	106.55	-16.4	85	-31.2	92.4	15.8	68.9	-4.2
45	1	1.68	69	1.78	24.45	1	2	2	2	2	2	Anemia	12	1	1	2	2	2	2	1	0.98	1.22	2	0.98	2	95.8	82.7	100.2	92.7	107.5	63	78	96.9	92.8	101.3	67.9	78.4	81.3	13.1	89.25	-4.40000000000001	98	3.09999999999999	94.25	-11.7	101.65	32.8	79.4	17.8
35	2	1.72	86	1.99	29.07	2	2	2	2	2	2		1	1	2	1	2	1	2	1	0.81	0.87	2	0.76	2	151.5	80.5	97.5	94.4	109.4	96	98	97	92.7	103.7	101.1	96.7	102.4	71	116	54	124.5	57.1	122.95	42.1	130.45	55.5	123.75	53.5
45	2	1.6	49	1.49	19.14	2	2	2	2	2	2		1	1	2	1	2	2	2	1	0.76		1	0.61	2	62.2	82.3	99.7	95	110.1			98.4	93	104.1				-20.1	72.25	-37.5	80.95	-32.8	78.6	-47.9	86.15		62.2
50	2	1.6	53	1.54	20.7	2	2	2	2	2	2		1	1	2	1	2	2	2	1	0.74	1.05	2	0.73	2	67.7	83.1	100.7	94.8	109.8	71	84	98.5	90	100.6	74.3	81.4	85.5	-15.4	75.4	-33	84.2	-27.1	81.25	-42.1	88.75	-3.3	69.35	-16.3
60	2	1.57	63	1.63	25.56	1	2	1	2	2	2		1	1	2	1	2	2	2	1	0.69	0.96	2	0.71	2	81.4	86.8	105.2	94.9	110	77	90	99.3	85.5	95.6	72	78.2	82.1	-5.39999999999999	84.1	-23.8	93.3	-13.5	88.15	-28.6	95.7	4.40000000000001	79.2	-8.59999999999999
50	2	1.55	46	1.42	19.15	2	2	2	2	2	2		1	1	2	1	2	2	2	1	0.69	0.89	2	0.59	2	58	90.1	109.1	101.8	118	88	99	99.5	96.5	107.9	87.6	91.8	96.7	-32.1	74.05	-51.1	83.55	-43.8	79.9	-60	88	-30	73	-41
55	1	1.67	67	1.75	24.02	1	1	2	2	2	2		19	1	2	2	2	1	2	1	0.91	1.49	2	1.11	2	88.1	86.5	104.8	94.5	109.6	47	67	99.5	88.5	96.7	49.3	63.3	65.3	1.59999999999999	87.3	-16.7	96.45	-6.40000000000001	91.3	-21.5	98.85	41.1	67.55	21.1
28	1	1.7	70	1.81	24.22	2	2	2	2	2	2		12	1	1	2	2	2	2	1	0.8		1	0.76	2	142.4	115.1	139.5	121.6	140.9			100.4	120.7	131.8				27.3	128.75	2.90000000000001	140.95	20.8	132	1.5	141.65		142.4
70	2	1.54	46	1.41	19.4	2	2	2	2	2	2		19	1	1	2	2	2	2	1	0.5	0.81	2	0.84	1	61.9	122	147.8	98.4	114	92	105	100.8	104.6	117	87.6	95.3	100.2	-60.1	91.95	-85.9	104.85	-36.5	80.15	-52.1	87.95	-30.1	76.95	-43.1
27	2	1.74	84	1.99	27.74	2	2	2	2	2	2		1	1	2	1	2	2	2	1	0.51		1	0.56	2	252.6	144.7	175.3	132.2	153.2			101	147.3	164.7				107.9	198.65	77.3	213.95	120.4	192.4	99.4	202.9		252.6
62	1	1.75	69	1.84	22.53	2	2	2	2	2	2		12	1	2	1	2	2	2	1	0.76		1	0.85	2	104.4	103.9	126	97.8	113.3			101.6	97.4	106.4				.5	104.15	-21.6	115.2	6.60000000000001	101.1	-8.89999999999999	108.85		104.4
45	1	1.75	55.9	1.68	18.25	2	2	2	2	2	2		12	1	1	2	2	2	2	1	0.94	0.99	2	0.84	2	76.2	86.8	105.2	97.5	113	84	94	101.9	96.7	105.6	83.7	89.7	93.4	-10.6	81.5	-29	90.7	-21.3	86.85	-36.8	94.6	-7.8	80.1	-17.8
60	1	1.68	60	1.68	21.26	2	2	2	2	2	2		1	1	2	1	2	2	2	1	0.77		1	0.94	2	84.1	103.1	124.9	98.6	114.3			102.5	98.5	107.6				-19	93.6	-40.8	104.5	-14.5	91.35	-30.2	99.2		84.1
38	2	1.56	49	1.46	20.13	1	2	2	2	2	2	TMNG	1	1	2	1	2	1	2	1	0.35	1.05	2	0.29	2	124.6	178.6	216.5	132.6	153.6	74	103	102.9	187.8	210	83.8	115.9	119.8	-54	151.6	-91.9	170.55	-8	128.6	-29	139.1	50.6	99.3	21.6
45	1	1.74	72	1.86	23.78	2	2	2	2	2	2		12	1	1	2	2	2	2	1	0.9	1.17	2	1.1	2	113.6	91.3	110.6	102.8	119.1	67	84	103	101	110.3	70.8	83.2	86.2	22.3	102.45	3	112.1	10.8	108.2	-5.5	116.35	46.6	90.3	29.6
55	2	1.65	74	1.81	27.18	1	2	1	2	2	2		1	1	2	1	2	1	2	1	0.65	1.19	2	0.62	2	119.7	94.6	114.7	100.3	116.1	59	78	103.9	96.4	107.8	61.7	75.2	78.5	25.1	107.15	5	117.2	19.4	110	3.60000000000001	117.9	60.7	89.35	41.7
66	1	1.71	69	1.81	23.6	1	1	2	2	2	2		9	1	1	2	2	2	2	1	0.65	1.02	2	1.0	1	113.9	122.9	149	101.4	117.5	74	90	103.9	108.5	118.6	63	79.7	82.3	-9	118.4	-35.1	131.45	12.5	107.65	-3.59999999999999	115.7	39.9	93.95	23.9
60	1	1.68	67	1.76	23.74	2	2	2	2	2	2		8	1	1	2	2	2	2	1	0.72	0.92	2	0.84	2	105.3	111.4	135	101.4	117.5	87	99	104.6	105.4	115.1	75.1	87.7	90.9	-6.10000000000001	108.35	-29.7	120.15	3.89999999999999	103.35	-12.2	111.4	18.3	96.15	6.3
40	2	1.7	76	1.87	26.3	2	2	2	2	2	2		1	1	2	1	2	2	2	1	0.74	0.83	2	0.65	2	131.3	86.9	105.3	101.7	117.8	101	105	104.8	101.5	113.5	106	103.7	109.6	44.4	109.1	26	118.3	29.6	116.5	13.5	124.55	30.3	116.15	26.3
51	1	1.69	65	1.75	22.76	1	2	2	2	2	2	DVT	12	1	1	2	2	2	2	1	0.85		1	0.73	2	94.5	95	115.2	100.9	116.9			105.2	99.5	108.7				-.5	94.75	-20.7	104.85	-6.40000000000001	97.7	-22.4	105.7		94.5
53	2	1.64	70	1.76	26.03	1	2	1	2	2	2		11	1	2	1	2	2	2	1	0.64		1	0.76	2	114.5	97.1	117.6	102.2	118.5			105.6	100.3	112.2				17.4	105.8	-3.09999999999999	116.05	12.3	108.35	-4	116.5		114.5
47	2	1.67	62	1.69	22.23	2	2	2	2	2	2		1	1	2	1	2	2	2	1	0.47		1	0.49	2	142	142	172.2	118	136.8			105.7	146.9	164.3				0	142	-30.2	157.1	24	130	5.19999999999999	139.4		142
55	1	1.73	72	1.85	24.06	2	2	2	2	2	2		20	2	1	2	2	2	2	2	0.77	0.88	2	0.68	2	118.4	104.9	127.1	102.2	118.4	94	103	105.7	104.6	114.3	83.4	92.8	96.4	13.5	111.65	-8.69999999999999	122.75	16.2	110.3	0	118.4	24.4	106.2	15.4
61	1	1.62	63	1.67	24.01	1	1	2	2	2	2		19	1	2	2	2	1	2	1	0.68	0.95	2	0.66	2	98.2	118.5	143.7	103.1	119.5	83	97	105.8	110.2	120.4	71.9	87	90	-20.3	108.35	-45.5	120.95	-4.89999999999999	100.65	-21.3	108.85	15.2	90.6	1.2
65	2	1.53	62	1.59	26.49	2	2	2	2	2	2		1	1	1	2	2	2	2	1	0.46	0.91	2	0.5	2	109.8	136.3	165.2	104.7	121.4	81	100	106.1	120.7	135.1	71.5	89.8	93.5	-26.5	123.05	-55.4	137.5	5.09999999999999	107.25	-11.6	115.6	28.8	95.4	9.8
55	2	1.54	44	1.38	18.55	2	2	2	2	2	2		2	1	1	2	2	2	2	1	0.59	1.39	2	0.72	2	74.8	105.8	128.3	103.5	120	48	71	106.4	106.2	118.8	52.8	70.5	73.1	-31	90.3	-53.5	101.55	-28.7	89.15	-45.2	97.4	26.8	61.4	3.8
52	1	1.77	69	1.85	22.02	2	2	2	2	2	2		18	2	1	2	2	2	2	1	0.8		1	0.99	2	112.9	101.5	123	102.7	119			106.5	104.4	114.1				11.4	107.2	-10.1	117.95	10.2	107.8	-6.09999999999999	115.95		112.9
62	1	1.77	79	1.96	25.22	1	1	2	2	2	2		18	2	1	2	2	2	2	1	1.02		1	0.85	2	93.9	73.8	89.7	77.9	90.9			106.8	71.7	79.3				20.1	83.85	4.2	91.8	16	85.9	3	92.4		93.9
35	1	1.89	90	2.17	25.2	2	2	2	2	2	2		19	1	2	2	2	1	2	1	0.95	1.13	2	0.84	2	173.7	90.2	109.3	103.3	119.7	83	94	107	101.7	111	77.9	88.2	91.5	83.5	131.95	64.4	141.5	70.4	138.5	54	146.7	90.7	128.35	79.7
60	1	1.53	43	1.36	18.37	2	2	2	2	2	2		18	1	1	2	2	2	2	1	0.56		1	0.47	2	67.2	148.8	180.4	112.4	130.3			107.2	135.5	147.9				-81.6	108	-113.2	123.8	-45.2	89.8	-63.1	98.75		67.2
47	2	1.62	88	1.93	33.53	2	2	2	2	2	2		1	1	2	1	2	2	2	1	0.4		1	0.47	2	268.9	171.1	207.4	124.4	144.2			107.3	172.6	193				97.8	220	61.5	238.15	144.5	196.65	124.7	206.55		268.9
65	2	1.6	52	1.53	20.31	1	2	1	2	2	2		12	1	1	2	2	2	2	1	0.44	0.92	2	0.47	2	92.3	143.5	173.9	106.3	123.2	79	100	107.3	126.2	141.2	70.7	90.7	94.2	-51.2	117.9	-81.6	133.1	-14	99.3	-30.9	107.75	13.3	85.65	-7.7
47	2	1.67	62	1.69	22.23	2	2	2	2	2	2		12	1	1	2	2	2	2	1	0.74		1	0.75	2	90.2	84.1	102	96.8	112.2			107.7	93.3	104.3				6.10000000000001	87.15	-11.8	96.1	-6.59999999999999	93.5	-22	101.2		90.2
43	2	1.65	69	1.76	25.34	1	2	2	1	2	2		1	1	2	1	2	1	2	1	0.71		1	0.79	2	111.3	89.9	108.9	104.6	121.3			108.1	102	114.1				21.4	100.6	2.39999999999999	110.1	6.7	107.95	-10	116.3		111.3
35	1	1.67	55	1.61	19.7	2	2	2	2	2	2		5	1	2	1	2	1	1	1	0.9		1	0.81	2	83.1	96	116.4	110.3	127.8			108.8	107.3	117.2				-12.9	89.55	-33.3	99.75	-27.2	96.7	-44.7	105.45		83.1
50	2	1.61	50	1.51	19.29	2	2	2	2	2	2		1	1	2	1	2	2	2	1	0.61	1.12	2	0.55	2	75.9	103.8	125.8	106	122.9	65	85	108.8	109.1	122.1	69.6	85	88.7	-27.9	89.85	-49.9	100.85	-30.1	90.95	-47	99.4	10.9	70.45	-9.09999999999999
32	2	1.64	64	1.69	23.8	2	2	2	2	2	2		1	1	2	1	2	1	2	1	0.63		1	0.56	2	127.6	109.5	132.7	119.1	138			109.5	119.2	133.4				18.1	118.55	-5.09999999999999	130.15	8.5	123.35	-10.4	132.8		127.6
38	2	1.54	65	1.63	27.41	2	2	2	2	2	2		1	1	2	1	2	2	2	1	0.72		1	0.65	2	102.6	90.7	109.9	106.6	123.5			109.7	104.3	116.7				11.9	96.65	-7.30000000000001	106.25	-4	104.6	-20.9	113.05		102.6
61	1	1.66	60	1.67	21.77	1	2	2	2	2	2	Anemia	7	1	2	1	2	2	2	1	0.59	1.17	2	0.46	2	107.5	139.7	169.3	109.3	126.6	63	84	110.4	127	138.7	58.4	80	82.2	-32.2	123.6	-61.8	138.4	-1.8	108.4	-19.1	117.05	44.5	85.25	23.5
45	2	1.72	79	1.92	26.7	2	2	2	2	2	2		1	1	2	1	2	1	2	1	0.71		1	0.74	2	138.6	89	107.9	103.2	119.6			110.6	99.6	111.4				49.6	113.8	30.7	123.25	35.4	120.9	19	129.1		138.6
50	2	1.53	59	1.56	25.2	2	2	2	2	2	2		1	1	2	1	2	1	2	1	0.57	1.0	2	0.64	2	99.1	112.3	136.1	108.4	125.7	75	94	110.6	116.1	130.6	78	93.5	97.7	-13.2	105.7	-37	117.6	-9.30000000000001	103.75	-26.6	112.4	24.1	87.05	5.09999999999999
65	1	1.67	53	1.59	19	2	2	2	2	2	2		14	1	2	2	2	1	2	1	0.54	0.91	2	0.57	2	93.8	152.7	185.1	110.2	127.7	86	102	110.6	132.2	144.4	71.5	92.8	95.6	-58.9	123.25	-91.3	139.45	-16.4	102	-33.9	110.75	7.8	89.9	-8.2
63	2	1.59	41	1.37	16.22	2	2	2	2	2	2		12	1	1	2	2	2	2	1	0.4	0.89	2	0.41	2	74	161.2	195.4	111.2	128.9	84	106	111.1	142.2	159.1	74.9	98.1	102.6	-87.2	117.6	-121.4	134.7	-37.2	92.6	-54.9	101.45	-10	79	-32
38	2	1.69	53	1.6	18.56	2	2	2	2	2	2		1	1	2	1	2	2	2	1	0.71	0.97	2	0.68	2	83.2	92.1	111.7	108.4	125.6	82	96	111.5	105.8	118.3	90.7	97.7	102.7	-8.89999999999999	87.65	-28.5	97.45	-25.2	95.8	-42.4	104.4	1.2	82.6	-12.8
37	2	1.61	64	1.67	24.69	1	1	2	2	2	2		1	1	2	1	2	2	2	1	0.71	0.81	2	0.6	2	106.1	92.6	112.3	109.2	126.5	105	111	112.2	105.8	118.3	108.6	107.2	113.3	13.5	99.35	-6.2	109.2	-3.10000000000001	107.65	-20.4	116.3	1.09999999999999	105.55	-4.90000000000001
45	1	1.78	51	1.63	16.1	2	2	2	2	2	2		19	1	2	2	2	1	2	1	0.62		1	0.65	2	102.6	140.3	170	119.8	138.8			112.3	146.6	160.2				-37.7	121.45	-67.4	136.3	-17.2	111.2	-36.2	120.7		102.6
28	2	1.64	39	1.37	14.5	2	2	2	2	2	2		12	1	1	2	2	2	2	1	0.5	0.86	2	0.44	2	82	146.9	178.1	132.1	153.1	101	119	112.8	150.2	168	102.3	121.7	127.7	-64.9	114.45	-96.1	130.05	-50.1	107.05	-71.1	117.55	-19	91.5	-37
45	2	1.7	57	1.66	19.72	1	2	2	2	2	1		12	1	1	2	2	2	2	1	0.58		1	0.54	2	105.7	112.4	136.3	111.7	129.4			113.7	121.9	136.4				-6.7	109.05	-30.6	121	-6	108.7	-23.7	117.55		105.7
45	2	1.6	91	1.94	35.55	1	2	1	2	2	2		1	1	2	1	2	1	2	1	0.58	1.07	2	0.71	2	196.9	112.4	136.3	111.7	129.4	70	91	113.7	12.9	136.4	77.4	94.7	98.8	84.5	154.65	60.6	166.6	85.2	154.3	67.5	163.15	126.9	133.45	105.9
45	2	1.61	61	1.64	23.53	2	2	2	2	2	2		1	1	2	1	2	2	2	1	0.58	0.88	2	0.64	2	111.9	112.4	136.3	111.7	129.4	91	106	113.7	121.9	136.4	94.1	106.2	111.4	-.5	112.15	-24.4	124.1	.200000000000003	111.8	-17.5	120.65	20.9	101.45	5.90000000000001
46	2	1.56	62	1.62	25.48	2	2	2	2	2	2		1	1	2	1	2	1	2	1	0.56	0.74	2	0.53	2	114.7	116.5	141.3	112.2	130	107	117	113.9	124.8	139.5	110.6	117.2	123.4	-1.8	115.6	-26.6	128	2.5	113.45	-15.3	122.35	7.7	110.85	-2.3
64	1	1.75	44	1.52	14.37	1	2	2	2	2	2	Anemia	2	1	1	2	2	2	2	1	0.5		1	0.68	2	81.5	167.4	202.9	114.5	132.7			113.9	144.6	157.9				-85.9	124.45	-121.4	142.2	-33	98	-51.2	107.1		81.5
76	1	1.83	60	1.79	17.92	1	2	1	2	2	2		20	2	2	2	2	1	2	2	1.02		1	0.9	2	52.3	71	86.1	71.1	82.4			114	61.3	67				-18.7	61.65	-33.8	69.2	-18.8	61.7	-30.1	67.35		52.3
40	2	1.7	77	1.88	26.64	2	2	2	2	2	2		1	1	2	1	2	2	2	1	0.53	0.85	2	0.51	2	186.8	127.8	154.9	119.1	138.1	97	113	114.1	141.7	158.5	103.5	119.6	125.2	59	157.3	31.9	170.85	67.7	152.95	48.7	162.45	89.8	141.9	73.8
32	2	1.66	54	1.59	19.6	2	2	2	2	2	2		1	1	2	1	2	1	2	1	0.58		1	0.54	2	109.3	120.5	146	122.4	141.8			114.2	129.5	144.9				-11.2	114.9	-36.7	127.65	-13.1	115.85	-32.5	125.55		109.3
38	2	1.7	69	1.8	23.88	2	2	2	2	2	2		1	1	2	1	2	2	1	1	0.67	0.84	2	0.69	2	128.9	98.5	119.4	111.9	129.7	100	109	114.4	112.4	125.4	104.7	108.3	114.1	30.4	113.7	9.5	124.15	17	120.4	-.799999999999983	129.3	28.9	114.45	19.9
31	2	1.72	62	1.73	20.96	2	2	2	2	2	2		1	1	2	1	2	2	2	1	0.72	0.81	2	0.6	2	111	94.5	114.5	111.9	129.7	115	110	114.6	104.3	116.7	108.6	104.2	112.5	16.5	102.75	-3.5	112.75	-.900000000000006	111.45	-18.7	120.35	-4	113	1
60	2	1.57	40	1.35	16.23	2	2	2	2	2	2		15	1	2	2	2	1	2	1	0.38	0.82	2	0.41	2	73.5	162.8	197.3	113.6	131.6	94	114	114.6	147.5	165	84.3	107.3	111.6	-89.3	118.15	-123.8	135.4	-40.1	93.55	-58.1	102.55	-20.5	83.75	-40.5
70	1	1.74	66	1.79	21.8	2	2	2	2	2	2		20	2	2	2	2	1	2	2	0.77		1	0.66	2	86.5	99.9	121.1	91.9	106.6			115.1	87.3	95.4				-13.4	93.2	-34.6	103.8	-5.40000000000001	89.2	-20.1	96.55		86.5
48	2	1.54	60	1.58	25.3	2	2	2	2	2	2		1	1	2	1	2	2	2	1	0.51	0.77	2	0.53	2	116.5	128.7	156	114.1	132.2	104	117	115.1	133.7	149.6	103.7	116.8	122.5	-12.2	122.6	-39.5	136.25	2.40000000000001	115.3	-15.7	124.35	12.5	110.25	-.5
60	1	1.86	101	2.26	29.19	2	2	2	2	2	2		20	2	2	2	2	1	2	2	1.24		1	0.96	2	118.1	59.5	72.2	62.8	72.8			115.6	61.2	66.8				58.6	88.8	45.9	95.15	55.3	90.45	45.3	95.45		118.1
40	1	1.65	54	1.59	19.83	2	2	2	2	2	2		12	1	1	2	2	2	1	1	0.78	0.88	2	0.88	2	88.2	110.2	133.6	112.9	130.9	100	109	115.6	123.8	135.2	100	110.6	115	-22	99.2	-45.4	110.9	-24.7	100.55	-42.7	109.55	-11.8	94.1	-20.8
40	2	1.71	60	1.7	20.52	1	2	2	2	2	2	Anemia	1	1	2	1	2	2	2	1	0.61		1	0.67	2	114.3	108.6	131.7	113.8	131.8			115.8	123.1	137.7				5.7	111.45	-17.4	123	.5	114.05	-17.5	123.05		114.3
43	2	1.64	63	1.69	23.42	1	2	2	2	1	2		1	1	2	1	2	1	2	1	0.56	0.82	2	0.95	1	125.5	118.2	134.2	114.6	132.8	101	113	116.1	129.4	144.7	103.5	115	120.7	7.3	121.85	-8.69999999999999	129.85	10.9	120.05	-7.30000000000001	129.15	24.5	113.25	12.5
45	2	1.57	67	1.68	27.18	2	2	2	2	2	2		1	1	2	1	2	2	2	1	0.53	0.88	2	0.47	2	137.4	124.7	151.2	115	133.3	98	113	116.2	133.4	149.2	94.1	110.4	115.4	12.7	131.05	-13.8	144.3	22.4	126.2	4.09999999999999	135.35	39.4	117.7	24.4
38	2	1.61	47	1.47	18.13	2	2	2	2	2	2		1	1	2	1	2	1	2	1	0.53	0.81	2	0.5	2	90.7	129.1	156.5	120.8	140	105	118	116.5	141.7	158.5	108.6	123	128.9	-38.4	109.9	-65.8	123.6	-30.1	105.75	-49.3	115.35	-14.3	97.85	-27.3
70	2	1.57	45	1.42	18.26	2	2	2	2	2	2		4	1	1	2	2	2	2	1	0.38		1	0.43	2	80.1	167.4	202.9	107.7	124.8			116.7	137.6	146.2				-87.3	123.75	-122.8	141.5	-27.6	93.9	-44.7	102.45		80.1
57	1	1.75	60	1.73	19.59	2	2	2	2	2	2		12	1	1	2	2	2	2	1	0.53		1	0.66	2	130.6	160.2	194.2	117.4	136.1			116.8	148.4	162.1				-29.6	145.4	-63.6	162.4	13.2	124	-5.5	133.35		130.6
35	2	1.67	78	1.87	27.97	2	2	2	2	2	2		1	1	2	1	2	2	2	1	0.67	0.96	2	0.68	2	156	100.2	121.4	114.2	132.4	85	99	116.8	112.1	125.4	91.7	100.9	105.9	55.8	128.1	34.6	138.7	41.8	135.1	23.6	144.2	71	120.5	57
41	2	1.64	73	1.79	27.14	2	2	2	2	2	2		7	1	2	1	2	2	2	1	0.58	1.02	2	0.68	2	152.6	114.6	138.9	114.9	133.1	76	96	116.9	127.9	143.1	85.2	102.3	106.8	38	133.6	13.7	145.75	37.7	133.75	19.5	142.85	76.6	114.3	56.6
50	1	1.75	80	1.96	26.12	2	2	2	2	2	2		1	1	2	1	2	2	2	1	0.61	0.88	2	0.73	2	185.4	139.9	169.6	116.4	135	96	109	117	140.3	153.2	88.6	108.6	112.3	45.5	162.65	15.8	177.5	69	150.9	50.4	160.2	89.4	140.7	76.4
65	2	1.65	66	1.73	24.24	2	2	2	2	2	2		10	2	2	1	2	2	2	1	0.79		1	1.0	2	73.9	73	88.5	78.8	91.3			117.3	70.3	78.6				.900000000000006	73.45	-14.6	81.2	-4.89999999999999	76.35	-17.4	82.6		73.9
35	2	1.55	69	1.68	28.72	2	2	2	2	2	2		1	1	2	1	2	1	2	1	0.65	1.09	2	0.62	2	127.9	103.7	125.7	115.4	133.7	71	91	117.7	115.6	129.3	80.7	95	99.4	24.2	115.8	2.2	126.8	12.5	121.65	-5.79999999999998	130.8	56.9	99.45	36.9
65	1	1.69	71	1.81	24.86	2	2	2	2	2	2		12	1	1	2	2	2	2	1	0.9		1	0.86	2	86.1	84.7	102.6	89.3	103.5			118	79.3	86.7				1.39999999999999	85.4	-16.5	94.35	-3.2	87.7	-17.4	94.8		86.1
28	2	1.62	52	1.54	19.81	2	2	2	2	2	2		1	1	2	1	2	2	2	1	0.8	1.06	2	0.67	2	76.5	85.4	103.5	100.7	116.7	76	87	118	93.9	105	83	88.1	92.7	-8.90000000000001	80.95	-27	90	-24.2	88.6	-40.2	96.6	.5	76.25	-10.5
50	2	1.5	54	1.48	24	1	2	2	2	2	2	PTE	9	1	1	2	2	2	2	1	0.65		1	0.85	2	75.5	96.5	116.9	103.9	120.4			118.1	102.4	114.6				-21	86	-41.4	96.2	-28.4	89.7	-44.9	97.95		75.5
34	2	1.64	75	1.82	27.89	2	2	2	2	2	2		1	1	2	1	2	2	2	1	0.65		1	0.71	2	151.5	104.3	126.5	116.2	134.7			118.4	115.6	129.3				47.2	127.9	25	139	35.3	133.85	16.8	143.1		151.5
49	2	1.57	74	1.75	30.02	2	2	2	2	2	2		1	1	2	1	2	1	2	1	0.44	0.83	2	0.62	2	182.7	152	184.2	118.9	137.8	97	115	118.5	153.7	171.3	95.1	117.3	122.3	30.7	167.35	-1.5	183.45	63.8	150.8	44.9	160.25	85.7	139.85	67.7
33	2	1.5	52	1.46	23.11	2	2	2	2	2	2		2	1	1	2	2	2	2	1	0.71		1	0.71	2	77.9	94.8	114.9	112.3	130.1			118.6	105.8	118.3				-16.9	86.35	-37	96.4	-34.4	95.1	-52.2	104		77.9
32	2	1.56	67	1.67	27.53	2	2	2	2	2	2		1	1	2	1	2	2	2	1	0.67	0.81	2	0.98	1	123	102	123.6	116.7	135.2	107	115	119	112.1	125.4	108.6	110.3	116.4	21	112.5	-.599999999999994	123.3	6.3	119.85	-12.2	129.1	16	115	8
45	2	1.43	40	1.26	19.56	1	2	1	2	2	2		1	1	2	1	2	2	2	1	0.48	1.17	2	0.38	2	68	139.9	169.5	118.8	137.7	62	88	119	147.3	164.8	70.8	95.6	99	-71.9	103.95	-101.5	118.75	-50.8	93.4	-69.7	102.85	6	65	-20
30	1	1.62	47	1.47	17.91	2	2	2	2	2	2		13	1	1	2	2	2	2	1	0.78	0.76	2	0.76	2	78.5	116.9	141.6	121.1	140.4	121	125	119.8	123.8	135.2	115.8	119.7	124.7	-38.4	97.7	-63.1	110.05	-42.6	99.8	-61.9	109.45	-42.5	99.75	-46.5
40	2	1.66	65	1.72	23.59	2	2	2	2	2	2		9	1	1	2	2	2	2	1	0.65	1.57	2	0.71	2	117.6	101	122.4	111.4	129.1	43	67	120.1	115.6	129.3	56	75.5	78.2	16.6	109.3	-4.80000000000001	120	6.19999999999999	114.5	-11.5	123.35	74.6	80.3	50.6
33	2	1.69	58	1.66	20.31	2	2	2	2	2	2		1	1	2	1	2	2	2	1	0.63		1	0.54	2	111.8	108.8	131.9	118.2	137			120.1	119.2	133.4				3	110.3	-20.1	121.85	-6.40000000000001	115	-25.2	124.4		111.8
48	2	1.67	78	1.87	27.97	1	2	1	2	2	2		1	1	1	2	2	2	2	1	0.46		1	1.33	1	199.1	145	175.7	118	136.8			120.5	148.3	165.8				54.1	172.05	23.4	187.4	81.1	158.55	62.3	167.95		199.1
28	2	1.61	59	1.62	22.76	1	2	1	2	2	2		1	1	2	1	2	2	2	1	0.7	1.07	2	0.66	2	104.2	99.6	120.8	118.3	137.1	75	93	120.7	107.3	120	82.2	93.1	97.6	4.60000000000001	101.9	-16.6	112.5	-14.1	111.25	-32.9	120.65	29.2	89.6	11.2
35	2	1.68	57	1.64	20.2	2	2	2	2	2	2		12	1	1	2	2	2	2	1	0.58	0.92	2	0.78	2	115.8	118.3	143.4	119.8	138.8	89	106	121	129.5	144.9	95.6	110	115.2	-2.5	117.05	-27.6	129.6	-4	117.8	-23	127.3	26.8	102.4	9.8
53	1	1.79	63	1.79	19.66	2	2	2	2	2	2		7	1	2	1	2	2	2	1	0.92		1	0.62	2	85.9	86.1	104.3	94.6	109.7			121.3	89.7	98				-.199999999999989	86	-18.4	95.1	-8.69999999999999	90.25	-23.8	97.8		85.9
27	2	1.56	43	1.38	17.67	2	2	2	2	2	2		1	1	2	1	2	1	2	1	0.7	0.91	2	0.65	2	65.5	100.4	121.7	119.1	138.1	94	106	121.5	107.3	120	96.7	101.7	107.1	-34.9	82.95	-56.2	93.6	-53.6	92.3	-72.6	101.8	-28.5	79.75	-40.5
37	2	1.69	81	1.92	28.36	2	2	2	2	2	2		1	1	2	1	2	2	2	1	0.53	1.05	2	0.56	2	206	129.8	157.3	121.7	141	74	97	122.1	141.7	158.5	83.8	105.3	109.6	76.2	167.9	48.7	181.65	84.3	163.85	65	173.5	132	140	109
45	2	1.62	56	1.59	21.34	2	2	2	2	2	2		1	1	2	1	2	1	2	1	0.52		1	0.46	2	111	127.3	154.6	115.8	134.2			122.8	136	152.1				-16.3	119.15	-43.6	132.8	-4.8	113.4	-23.2	122.6		111
38	1	1.62	56	1.59	21.34	2	2	2	2	2	2		12	1	1	2	2	2	2	1	0.64	1.0	2	0.81	2	113.9	140	169.6	124.2	144	85	103	123	150.9	164.8	88	111.2	114.7	-26.1	126.95	-55.7	141.75	-10.3	119.05	-30.1	128.95	28.9	99.45	10.9
75	1	1.74	55	1.66	18.17	2	2	2	2	2	2		12	1	1	2	2	2	2	1	0.79		1	0.87	2	60.4	95.6	115.9	87.8	101.8			123.2	80.1	87.5				-35.2	78	-55.5	88.15	-27.4	74.1	-41.4	81.1		60.4
27	2	1.68	60	1.68	21.26	2	2	2	2	2	2		1	1	2	1	2	1	2	1	0.66	0.81	2	0.71	2	117.8	107.4	130.2	121.5	140.8	109	117	123.2	113.8	127.3	108.6	111.2	117.2	10.4	112.6	-12.4	124	-3.7	119.65	-23	129.3	8.8	113.4	.799999999999997
28	2	1.7	54	1.62	18.69	2	2	2	2	2	2		1	1	2	1	2	1	2	1	0.64	0.7	2	0.58	2	104.5	110.5	133.9	121.8	141.2	118	124	123.4	117.4	131.3	125.7	121.4	128.4	-6	107.5	-29.4	119.2	-17.3	113.15	-36.7	122.85	-13.5	111.25	-19.5
43	2	1.61	49	1.49	18.9	2	2	2	2	2	2		12	1	1	2	2	2	2	1	0.48		1	0.55	2	101	141.2	171.1	120.5	139.7			123.6	150.9	168.8				-40.2	121.1	-70.1	136.05	-19.5	110.75	-38.7	120.35		101
26	2	1.63	79	1.85	29.73	2	2	2	2	2	2		18	2	1	2	2	2	2	1	0.66	0.94	2	0.32	2	172.1	108.3	131.2	122.3	141.8	90	105	124	113.8	127.3	93.6	102.7	107.9	63.8	140.2	40.9	151.65	49.8	147.2	30.3	156.95	82.1	131.05	67.1
36	1	1.68	59	1.67	20.9	2	2	2	2	2	2		19	1	1	2	2	2	2	1	1.2	0.83	2	0.7	2	68.5	68.5	83	77.3	89.6	110	97	124.3	80.5	87.9	106	91.5	96.1	0	68.5	-14.5	75.75	-8.8	72.9	-21.1	79.05	-41.5	89.25	-28.5
38	2	1.6	50	1.5	19.53	2	2	2	2	2	2		1	1	2	1	2	2	2	1	0.47	0.79	2	0.63	2	111.2	148.3	179.9	125.7	145.7	107	123	124.9	159.8	178.8	111.4	131.3	137.2	-37.1	129.75	-68.7	145.55	-14.5	118.45	-34.5	128.45	4.2	109.1	-11.8
43	2	1.64	53	1.57	19.71	2	2	2	2	2	2		18	1	2	2	2	1	2	1	0.41	1.0	2	0.55	2	134	169.3	205.2	126.9	147.1	78	104	125.1	176.7	197.6	84.9	114.6	118.7	-35.3	151.65	-71.2	169.6	7.09999999999999	130.45	-13.1	140.55	56	106	30
30	2	1.46	48	1.381	22.52	2	2	2	2	2	2		1	1	2	1	2	1	2	1	0.57		1	0.44	2	109.4	124.5	150.9	124.8	144.6			125.3	131.8	147.4				-15.1	116.95	-41.5	130.15	-15.4	117.1	-35.2	127		109.4
45	2	1.53	52	1.48	22.21	2	2	2	2	2	2		1	1	2	1	2	2	2	1	0.65	2.03	2	0.48	2	76.6	98.6	119.5	107.6	124.7	30	54	125.9	108.8	121.7	40.8	59.3	61.1	-22	87.6	-42.9	98.05	-31	92.1	-48.1	100.65	46.6	53.3	22.6
34	2	1.66	59	1.65	21.41	2	2	2	2	2	2		1	1	2	1	2	2	2	1	0.5		1	0.6	2	141.2	141.2	171.2	126.7	146.8			126.1	150.2	168				0	141.2	-30	156.2	14.5	133.95	-5.60000000000002	144		141.2
46	2	1.55	40	1.33	16.65	2	2	2	2	2	2		15	1	1	2	2	2	2	1	0.37		1	0.44	2	85.6	171.8	208.3	125.3	145.2			126.4	174.7	195.4				-86.2	128.7	-122.7	146.95	-39.7	105.45	-59.6	115.4		85.6
42	2	1.6	46	1.45	17.97	2	2	2	2	2	2		18	2	1	2	2	2	2	1	0.4	0.97	2	0.56	2	111.4	175	212.2	128.9	149.4	81	107	126.6	183.3	205	88.5	119.4	123.7	-63.6	143.2	-100.8	161.8	-17.5	120.15	-38	130.4	30.4	96.2	4.40000000000001
32	2	1.63	69	1.75	25.97	2	2	2	2	2	2		1	1	2	1	2	2	2	1	0.5	0.84	2	0.63	2	177.4	143	173.3	128.5	148.9	102	119	127.7	150.2	168	104.7	123.4	129	34.4	160.2	4.09999999999999	175.35	48.9	152.95	28.5	163.15	75.4	139.7	58.4
30	1	1.73	55	1.65	18.38	2	2	2	2	2	2		25	1	2	1	2	2	2	1	0.68	1.18	2	0.86	2	118.2	144.2	165.9	130.6	148.5	70	92	128.2	148.6	155.1	74.6	97.8	100.7	-26	131.2	-47.7	142.05	-12.4	124.4	-30.3	133.35	48.2	94.1	26.2
32	2	1.56	49	1.46	20.13	2	2	2	2	2	2		1	1	2	1	2	2	2	1	0.47	0.9	2	0.58	2	110.2	153.6	186.1	131.1	152	93	114	129.6	159.8	178.8	97.8	121.3	126.4	-43.4	131.9	-75.9	148.15	-20.9	120.65	-41.8	131.1	17.2	101.6	-3.8
30	2	1.53	36	1.26	15.38	2	2	2	2	2	2		7	2	2	1	2	2	2	1	0.55		1	0.53	2	62.1	129.8	157.3	126.3	146.3			130.9	136.6	152.8				-67.7	95.95	-95.2	109.7	-64.2	94.2	-84.2	104.2		62.1
48	2	1.58	50	1.49	20.03	1	2	2	2	2	2	TB	1	1	2	1	2	1	2	1	0.48		1	0.38	2	95.3	134.8	163.4	115.6	134			131.1	139.2	155.7				-39.5	115.05	-68.1	129.35	-20.3	105.45	-38.7	114.65		95.3
38	2	1.8	74	1.93	22.84	2	2	2	2	2	2		1	1	2	1	2	2	2	1	0.61		1	0.59	2	163.1	109.8	133	115.4	133.7			134.1	123.1	137.7				53.3	136.45	30.1	148.05	47.7	139.25	29.4	148.4		163.1
17	1	1.65	56	1.61	20.57	2	2	2	2	2	2		7	1	2	1	2	1	2	1	0.65		1	0.73	2	147.2	161.9	196.2	143	165.8			140.9	135.3	146.9				-14.7	154.55	-49	171.7	4.19999999999999	145.1	-18.6	156.5		147.2
[truncated: 13 more columns]
